# Supplementary material for: A Systematic Review on Antimicrobial Resistance in Ghana from a One Health Perspective
Source: Antibiotics (Basel). 2024 Jul 17;13(7):662. doi: 10.3390/antibiotics13070662 (PMC11274323; doi:10.3390/antibiotics13070662)
Supplement: Supplementary file 1 [file antibiotics-13-00662-s001.zip]

Archive with 1 entries (1 files):
- antibiotics-3049339-supplementary.pdf
